# Supplementary material for: Functionalized Persistent Luminescence Nanoparticle-Based Magnetic Separation Aptasensor for Autofluorescence-Free Determination of Salmonella enteritidis
Source: Foods. 2026 Apr 8;15(8):1273. doi: 10.3390/foods15081273 (PMC13114931; doi:10.3390/foods15081273)
Supplement: Supplementary file 1 [file foods-15-01273-s001.zip]

Archive with 1 entries (1 files):
- foods-4220468-supplementary.pdf
